# Supplementary material for: NF-κB Decoy ODN-Loaded Poly(Lactic-co-glycolic Acid) Nanospheres Inhibit Alveolar Ridge Resorption
Source: Int J Mol Sci. 2023 Feb 12;24(4):3699. doi: 10.3390/ijms24043699 (PMC9962103; doi:10.3390/ijms24043699)
Supplement: Supplementary file 1 [file ijms-24-03699-s001.zip]

Archive with 1 entries (1 files):
- ijms-2206477-supplementary.pdf
